# Supplementary material for: First report of tuberculosis in a cat from Italy caused by Mycobacterium africanum, lineage 6: genomic characterization and phylogenetic analysis
Source: Front Microbiol. 2025 Sep 1;16:1633110. doi: 10.3389/fmicb.2025.1633110 (PMC12434073; doi:10.3389/fmicb.2025.1633110)
Supplement: Supplementary file 1 [file Table_1.xlsx]

## Sheet: Foglio1
Genome Position	Locus Tag	Gene Name	Variant Type	Change	Estimated Fraction	Gene Associated Drug	Confidence	Comment
6446	Rv0005	gyrB	missense_variant	p.Ala403Ser	1000	moxifloxacin,levofloxacin	Uncertain significance,Not assoc w R
7362	Rv0006	gyrA	missense_variant	p.Glu21Gln	1000	moxifloxacin,levofloxacin	Not assoc w R
7585	Rv0006	gyrA	missense_variant	p.Ser95Thr	1000	moxifloxacin,levofloxacin	Not assoc w R
8493	Rv0006	gyrA	missense_variant	p.Leu398Phe	1000	moxifloxacin,levofloxacin	Uncertain significance
9143	Rv0006	gyrA	synonymous_variant	c.1842T>C	1000	moxifloxacin,levofloxacin	Not assoc w R
9304	Rv0006	gyrA	missense_variant	p.Gly668Asp	0.984	moxifloxacin,levofloxacin	Not assoc w R
13460	Rv0010c	Rv0010c	synonymous_variant	c.99T>C	1000	isoniazid	Not assoc w R
13482	Rv0010c	Rv0010c	missense_variant	p.Ala26Val	1000	isoniazid	Not assoc w R
13507	Rv0010c	Rv0010c	missense_variant	p.Ala18Thr	1000	isoniazid	Uncertain significance
491668	Rv0407	fgd1	missense_variant	p.Lys296Glu	1000	delamanid,clofazimine	Uncertain significance
491742	Rv0407	fgd1	synonymous_variant	c.960T>C	1000	delamanid,clofazimine	Not assoc w R - Interim,Not assoc w R
656432	Rv0565c	Rv0565c	missense_variant	p.Gly347Ser	1000	ethionamide	Uncertain significance
657578	Rv0565c	Rv0565c	upstream_gene_variant	c.-108T>C	1000
760855	Rv0667	rpoB	missense_variant	p.Thr350Ile	1000	rifampicin	Uncertain significance
760969	Rv0667	rpoB	missense_variant	p.Ser388Leu	1000	rifampicin	Not assoc w R
761723	Rv0667	rpoB	missense_variant	p.Glu639Asp	1000	rifampicin	Not assoc w R
763031	Rv0667	rpoB	synonymous_variant	c.3225T>C	1000	rifampicin	Not assoc w R
766231	Rv0668	rpoC	synonymous_variant	c.2862T>C	1000	rifampicin	Not assoc w R - Interim
775639	Rv0676c	mmpL5	missense_variant	p.Ile948Val	1000	clofazimine,bedaquiline	Not assoc w R - Interim,Not assoc w R
776100	Rv0676c	mmpL5	missense_variant	p.Thr794Ile	1000	clofazimine,bedaquiline	Not assoc w R - Interim,Not assoc w R
776546	Rv0676c	mmpL5	missense_variant	p.Met645Ile	1000	clofazimine,bedaquiline	Uncertain significance
781395	Rv0682	rpsL	upstream_gene_variant	c.-165T>C	1000	streptomycin	Not assoc w R
800232	Rv0701	rplC	upstream_gene_variant	c.-577G>T	1000
1254532	Rv1129c	Rv1129c	start_lost	p.Met1?	1000	moxifloxacin,rifampicin,levofloxacin,isoniazid	Uncertain significance
1254562	Rv1129c	Rv1129c	upstream_gene_variant	c.-28T>C	1000	moxifloxacin,rifampicin,levofloxacin,isoniazid	Not assoc w R
1302899	Rv1173	fbiC	upstream_gene_variant	c.-32A>G	1000	delamanid,clofazimine	Uncertain significance
1406685	Rv1258c	Rv1258c	missense_variant	p.Val219Ala	1000	pyrazinamide,isoniazid,streptomycin	Uncertain significance
1416633	Rv1267c	embR	missense_variant	p.Leu239Val	1000	ethambutol	Uncertain significance
1417554	Rv1267c	embR	upstream_gene_variant	c.-207C>G	1000
1461251	Rv1305	atpE	synonymous_variant	c.207G>T	1000	bedaquiline	Not assoc w R - Interim
1471659	EBG00000313325	rrs	upstream_gene_variant	n.-187C>T	1000
1674434	Rv1484	inhA	missense_variant	p.Val78Ala	1000	ethionamide,isoniazid	Uncertain significance,Not assoc w R
1854300	Rv1644	tsnR	missense_variant	p.Leu232Pro	1000	linezolid	Not assoc w R
1917972	Rv1694	tlyA	synonymous_variant	c.33A>G	1000	capreomycin	Not assoc w R
2062922	Rv1819c	bacA	missense_variant	p.Ile603Val	1000	capreomycin,kanamycin,amikacin,streptomycin	Not assoc w R
2063121	Rv1819c	bacA	synonymous_variant	c.1608A>T	1000	capreomycin,kanamycin,amikacin,streptomycin	Not assoc w R - Interim
2154724	Rv1908c	katG	missense_variant	p.Arg463Leu	1000	isoniazid	Not assoc w R
2155503	Rv1908c	katG	synonymous_variant	c.609C>T	1000	isoniazid	Not assoc w R
2156138	Rv1908c	katG	upstream_gene_variant	c.-27A>G	1000	isoniazid	Uncertain significance
2167926	Rv1918c	PPE35	missense_variant	p.Leu896Ser	1000	pyrazinamide	Not assoc w R
2222308	Rv1979c	Rv1979c	missense_variant	p.Asp286Gly	1000	clofazimine,bedaquiline	Not assoc w R - Interim,Not assoc w R
2223293	Rv1979c	Rv1979c	upstream_gene_variant	c.-129A>G	1000	clofazimine,bedaquiline	Not assoc w R - Interim,Not assoc w R
2518132	Rv2245	kasA	synonymous_variant	c.18C>T	1000
3086728	Rv2780	ald	upstream_gene_variant	c.-92C>T	1000
3086788	Rv2780	ald	upstream_gene_variant	c.-32T>C	1000
3087084	Rv2780	ald	frameshift_variant	c.266delA	1000
3612143	Rv3236c	Rv3236c	missense_variant	p.Arg325His	1000	pyrazinamide	Uncertain significance
3624350	Rv3244c	lpqB	synonymous_variant	c.561G>T	1000	rifampicin,bedaquiline	Not assoc w R - Interim,Not assoc w R
3624486	Rv3244c	lpqB	missense_variant	p.Asp142Gly	1000	rifampicin,bedaquiline	Uncertain significance,Not assoc w R
3625065	Rv3245c	mtrB	missense_variant	p.Met517Leu	1000	rifampicin,bedaquiline	Uncertain significance,Not assoc w R
4138377	Rv3696c	glpK	missense_variant	p.Val460Ala	1000	isoniazid,moxifloxacin,levofloxacin,streptomycin,rifampicin,ethambutol	Not assoc w R
4240671	Rv3793	embC	missense_variant	p.Thr270Ile	1000	ethambutol	Not assoc w R
4241843	Rv3793	embC	missense_variant	p.Leu661Ile	1000	ethambutol	Not assoc w R
4242643	Rv3793	embC	synonymous_variant	c.2781C>T	1000	ethambutol	Not assoc w R
4244220	Rv3794	embA	synonymous_variant	c.988C>T	1000	ethambutol	Not assoc w R
4244379	Rv3794	embA	missense_variant	p.Pro383Ser	1000	ethambutol	Not assoc w R
4246864	Rv3795	embB	synonymous_variant	c.351C>T	1000	ethambutol	Not assoc w R
4247646	Rv3795	embB	missense_variant	p.Glu378Ala	1000	ethambutol	Not assoc w R
4269351	Rv3806c	ubiA	synonymous_variant	c.483C>T	1000	ethambutol	Not assoc w R
4269387	Rv3806c	ubiA	missense_variant	p.Glu149Asp	1000	ethambutol	Not assoc w R
4269522	Rv3806c	ubiA	synonymous_variant	c.312C>T	1000	ethambutol	Not assoc w R
4269606	Rv3806c	ubiA	synonymous_variant	c.228T>C	1000	ethambutol	Not assoc w R
4326465	Rv3854c	ethA	missense_variant	p.Ile337Val	1000	ethionamide	Uncertain significance
4338595	Rv3862c	whiB6	upstream_gene_variant	c.-75delG	1000	capreomycin,kanamycin,amikacin	Not assoc w R
4338732	Rv3862c	whiB6	upstream_gene_variant	c.-211C>T	1000
4407588	Rv3919c	gid	synonymous_variant	c.615A>G	1000	streptomycin	Not assoc w R
4408034	Rv3919c	gid	missense_variant	p.Glu57Lys	1000	streptomycin	Uncertain significance
Group 1: Assoc w R
Mutations that met five criteria:
1. sum of resistant and susceptible isolates with the SOLO mutation (Present_SOLO_SR) ≥ 5 (red);
2. lower bound (lb) of 95% CI of PPV conditional on being SOLO (PPV|SOLO_lb) ≥ 25% (red);
3. odds ratio (OR) > 1, which always applies if criterion 4 is met (red);
4. OR SOLO > 1 (red); and
5. statistical significance of OR SOLO (OR SOLO_FE-sig) with Fisher exact false discovery ratecorrected
(red).
Criteria 4 and 5 are merged in the “OR SOLO” column of the simplified tables in this report and
are shown in red if both criteria were met.
Group 2: Assoc w R–interim
Mutations that met “relaxed” criteria for pncA:
1. resistant isolates with the SOLO mutation (Present_SOLO_R) ≥ 2 (yellow)
2. PPV ≥ 50% (yellow)
Group 3: Uncertain significance
Mutations that did not meet the criteria for inclusion in Group 1, 2, 4 or 5
Group 4: Not assoc with R– interim
Silent mutations that do not fulfil the requirements for other groups
Mutations that meet “relaxed” criteria for pncA:
1. PPV SOLO < 40% (blue)
2. upper bound (ub) of 95% CI of PPV SOLO (PPV_SOLO_ub) < 75% (blue)
Group 5: Not assoc with R
Neutral mutations that were masked before use of the algorithm
